# Supplementary material for: In vivo CRISPRa decreases seizures and rescues cognitive deficits in a rodent model of epilepsy
Source: Brain. 2020 Mar 4;143(3):891–905. doi: 10.1093/brain/awaa045 (PMC7089667; doi:10.1093/brain/awaa045)
Supplement: awaa045_Supplementary_Materials [file awaa045_supplementary_materials.zip]

Archive with 6 entries (5 files):
- awaa045-suppl_data/
- awaa045-suppl_data/brain-2019-01540-File007.mp4
- awaa045-suppl_data/brain-2019-01540-File008.mp4
- awaa045-suppl_data/Supplementary Fig 2.pdf
- awaa045-suppl_data/Supplementary Fig.pdf
- awaa045-suppl_data/Supplementary Materials.pdf
